# Supplementary material for: The Prognostic Value of the Circulating Tumor Cell-Based Four mRNA Scoring System: A New Non-Invasive Setting for the Management of Bladder Cancer
Source: Cancers (Basel). 2022 Jun 25;14(13):3118. doi: 10.3390/cancers14133118 (PMC9264990; doi:10.3390/cancers14133118)
Supplement: Supplementary file 1 [file cancers-14-03118-s001.zip]

Archive with 1 entries (1 files):
- cancers-1756305-supplementary.pdf
